# Supplementary material for: Enhancement of Protein–Protein Interactions by Destabilizing Mutations Revealed by HDX-MS
Source: Biomolecules. 2025 Aug 20;15(8):1201. doi: 10.3390/biom15081201 (PMC12384571; doi:10.3390/biom15081201)
Supplement: Supplementary file 1 [file biomolecules-15-01201-s001.zip]

Archive with 1 entries (1 files):
- biomolecules-3733364-supplementary.pdf
